# Supplementary material for: EPHB2 drives EMT-linked vasculogenic mimicry and cervical cancer progression via an ERK–ETV4 transcriptional program
Source: J Transl Med. 2026 May 16;24:774. doi: 10.1186/s12967-026-08300-0 (PMC13274032; doi:10.1186/s12967-026-08300-0)
Supplement: Supplementary file 2 — Supplementary Material 2 [file 12967_2026_8300_MOESM2_ESM.xlsx]

## Sheet: Table S1 Raw data
Table S1. Individual tumor measurements (nude mice)
Notes: Tumor volume (mm³) was calculated using the formula: Volume = length × width² × 0.52. Day was defined based on the first measurement date within each group (Day 0).
Group	Mouse ID	Date	Day	Tumor length (mm)	Tumor width (mm)	Tumor volume (mm³)		Group	Mouse ID	Date	Day	Tumor length (mm)	Tumor width (mm)	Tumor volume (mm³)
sh-NC	1-M1	2025-08-12	0	0	0	0		sh-EPHB2	2-M1	2025-08-12	0	0	0	0
sh-NC	1-M1	2025-08-15	3	0	0	0		sh-EPHB2	2-M1	2025-08-15	3	0	0	0
sh-NC	1-M1	2025-08-18	6	0	0	0		sh-EPHB2	2-M1	2025-08-18	6	2.79	2.54	9.35998
sh-NC	1-M1	2025-08-21	9	2.93	2.23	7.57671		sh-EPHB2	2-M1	2025-08-21	9	3.85	3.46	23.9671
sh-NC	1-M1	2025-08-24	12	3.41	2.82	14.1012		sh-EPHB2	2-M1	2025-08-24	12	4.15	3.54	27.0432
sh-NC	1-M1	2025-08-27	15	3.93	3.48	24.7488		sh-EPHB2	2-M1	2025-08-27	15	4.51	3.89	35.4878
sh-NC	1-M1	2025-08-30	18	4.68	4.24	43.7503		sh-EPHB2	2-M1	2025-08-30	18	4.72	4.16	42.4749
sh-NC	1-M1	2025-09-02	21	5.52	4.97	70.9015		sh-EPHB2	2-M1	2025-09-02	21	5.05	4.25	47.4321
sh-NC	1-M1	2025-09-05	24	6.03	5.53	95.8895		sh-EPHB2	2-M1	2025-09-05	24	5.13	4.58	55.9566
sh-NC	1-M1	2025-09-08	27	6.76	6.03	127.816		sh-EPHB2	2-M1	2025-09-08	27	6.27	5.76	108.172
sh-NC	1-M1	2025-09-11	30	7.23	6.93	180.554		sh-EPHB2	2-M1	2025-09-11	30	6.81	6.14	133.502
sh-NC	1-M1	2025-09-14	33	8.01	7.26	219.538		sh-EPHB2	2-M1	2025-09-14	33	7.03	6.35	147.403
sh-NC	1-M1	2025-09-17	36	8.79	7.86	282.382		sh-EPHB2	2-M1	2025-09-17	36	7.51	6.69	174.782
sh-NC	1-M2	2025-08-12	0	0	0	0		sh-EPHB2	2-M2	2025-08-12	0	0	0	0
sh-NC	1-M2	2025-08-15	3	0	0	0		sh-EPHB2	2-M2	2025-08-15	3	0	0	0
sh-NC	1-M2	2025-08-18	6	0	0	0		sh-EPHB2	2-M2	2025-08-18	6	3.71	2.66	13.6502
sh-NC	1-M2	2025-08-21	9	2.91	2.56	9.91691		sh-EPHB2	2-M2	2025-08-21	9	3.75	2.81	15.3974
sh-NC	1-M2	2025-08-24	12	3.62	3.15	18.6781		sh-EPHB2	2-M2	2025-08-24	12	3.99	3.02	18.923
sh-NC	1-M2	2025-08-27	15	4.01	3.89	31.5535		sh-EPHB2	2-M2	2025-08-27	15	4.62	3.37	27.2838
sh-NC	1-M2	2025-08-30	18	4.83	4.21	44.5158		sh-EPHB2	2-M2	2025-08-30	18	5.19	3.68	36.5482
sh-NC	1-M2	2025-09-02	21	5.68	4.91	71.2057		sh-EPHB2	2-M2	2025-09-02	21	5.41	4.06	46.3717
sh-NC	1-M2	2025-09-05	24	6.18	5.41	94.056		sh-EPHB2	2-M2	2025-09-05	24	5.67	4.35	55.7911
sh-NC	1-M2	2025-09-08	27	6.82	5.92	124.289		sh-EPHB2	2-M2	2025-09-08	27	6.73	5.32	99.0471
sh-NC	1-M2	2025-09-11	30	7.11	6.85	173.482		sh-EPHB2	2-M2	2025-09-11	30	7.15	5.96	132.069
sh-NC	1-M2	2025-09-14	33	8.13	7.18	217.943		sh-EPHB2	2-M2	2025-09-14	33	7.9	6.57	177.321
sh-NC	1-M2	2025-09-17	36	8.27	7.76	258.96		sh-EPHB2	2-M2	2025-09-17	36	8.02	6.86	196.257
sh-NC	1-M3	2025-08-12	0	0	0	0		sh-EPHB2	2-M3	2025-08-12	0	0	0	0
sh-NC	1-M3	2025-08-15	3	0	0	0		sh-EPHB2	2-M3	2025-08-15	3	0	0	0
sh-NC	1-M3	2025-08-18	6	0	0	0		sh-EPHB2	2-M3	2025-08-18	6	0	0	0
sh-NC	1-M3	2025-08-21	9	3.02	2.61	10.6977		sh-EPHB2	2-M3	2025-08-21	9	2.83	2.81	11.6199
sh-NC	1-M3	2025-08-24	12	3.64	3.09	18.0726		sh-EPHB2	2-M3	2025-08-24	12	3.45	2.93	15.4013
sh-NC	1-M3	2025-08-27	15	4.51	3.86	34.9425		sh-EPHB2	2-M3	2025-08-27	15	3.84	3.63	26.3116
sh-NC	1-M3	2025-08-30	18	5.19	4.16	46.7044		sh-EPHB2	2-M3	2025-08-30	18	4.73	3.69	33.4902
sh-NC	1-M3	2025-09-02	21	5.29	4.97	67.9472		sh-EPHB2	2-M3	2025-09-02	21	4.87	3.81	36.7606
sh-NC	1-M3	2025-09-05	24	5.91	5.56	95.0037		sh-EPHB2	2-M3	2025-09-05	24	5.37	3.84	41.1756
sh-NC	1-M3	2025-09-08	27	6.57	6.15	129.217		sh-EPHB2	2-M3	2025-09-08	27	5.41	4.28	51.5333
sh-NC	1-M3	2025-09-11	30	7.26	6.91	180.259		sh-EPHB2	2-M3	2025-09-11	30	6.77	4.68	77.1052
sh-NC	1-M3	2025-09-14	33	8.73	7.05	225.629		sh-EPHB2	2-M3	2025-09-14	33	7.16	5.41	108.971
sh-NC	1-M3	2025-09-17	36	9.31	7.64	282.579		sh-EPHB2	2-M3	2025-09-17	36	7.92	5.89	142.876
sh-NC	1-M4	2025-08-12	0	0	0	0		sh-EPHB2	2-M4	2025-08-12	0	0	0	0
sh-NC	1-M4	2025-08-15	3	0	0	0		sh-EPHB2	2-M4	2025-08-15	3	0	0	0
sh-NC	1-M4	2025-08-18	6	0	0	0		sh-EPHB2	2-M4	2025-08-18	6	2.91	2.46	9.15728
sh-NC	1-M4	2025-08-21	9	3.04	2.51	9.9592		sh-EPHB2	2-M4	2025-08-21	9	3.18	2.53	10.5845
sh-NC	1-M4	2025-08-24	12	3.51	3.34	20.3612		sh-EPHB2	2-M4	2025-08-24	12	3.52	3.07	17.2513
sh-NC	1-M4	2025-08-27	15	3.87	3.63	26.5172		sh-EPHB2	2-M4	2025-08-27	15	3.97	3.25	21.8052
sh-NC	1-M4	2025-08-30	18	4.63	4.13	41.0662		sh-EPHB2	2-M4	2025-08-30	18	4.16	3.68	29.2949
sh-NC	1-M4	2025-09-02	21	5.63	4.82	68.0152		sh-EPHB2	2-M4	2025-09-02	21	4.56	3.93	36.6229
sh-NC	1-M4	2025-09-05	24	6.21	5.13	84.9825		sh-EPHB2	2-M4	2025-09-05	24	5.16	4.71	59.5244
sh-NC	1-M4	2025-09-08	27	6.92	5.76	119.386		sh-EPHB2	2-M4	2025-09-08	27	6.05	5.16	83.7641
sh-NC	1-M4	2025-09-11	30	7.06	6.83	171.257		sh-EPHB2	2-M4	2025-09-11	30	6.86	5.28	99.4478
sh-NC	1-M4	2025-09-14	33	8.14	7.19	218.819		sh-EPHB2	2-M4	2025-09-14	33	6.19	5.88	111.288
sh-NC	1-M4	2025-09-17	36	8.73	7.66	266.364		sh-EPHB2	2-M4	2025-09-17	36	7.23	6.79	173.333
sh-NC	1-M5	2025-08-12	0	0	0	0		sh-EPHB2	2-M5	2025-08-12	0	0	0	0
sh-NC	1-M5	2025-08-15	3	0	0	0		sh-EPHB2	2-M5	2025-08-15	3	2.83	2.26	7.51634
sh-NC	1-M5	2025-08-18	6	2.08	1.92	3.98721		sh-EPHB2	2-M5	2025-08-18	6	3.19	2.68	11.9142
sh-NC	1-M5	2025-08-21	9	3.32	2.52	10.9633		sh-EPHB2	2-M5	2025-08-21	9	3.42	2.94	15.3718
sh-NC	1-M5	2025-08-24	12	4.06	3.56	26.7565		sh-EPHB2	2-M5	2025-08-24	12	3.79	3.15	19.5553
sh-NC	1-M5	2025-08-27	15	4.76	4.05	40.5995		sh-EPHB2	2-M5	2025-08-27	15	4.18	3.57	27.7023
sh-NC	1-M5	2025-08-30	18	5.79	4.93	73.1772		sh-EPHB2	2-M5	2025-08-30	18	4.33	3.86	33.5479
sh-NC	1-M5	2025-09-02	21	6.63	5.64	109.667		sh-EPHB2	2-M5	2025-09-02	21	4.42	3.91	35.1382
sh-NC	1-M5	2025-09-05	24	7.13	6.31	147.622		sh-EPHB2	2-M5	2025-09-05	24	4.58	3.93	36.7836
sh-NC	1-M5	2025-09-08	27	8.01	7.23	217.727		sh-EPHB2	2-M5	2025-09-08	27	4.65	4.05	39.6612
sh-NC	1-M5	2025-09-11	30	8.64	7.81	274.043		sh-EPHB2	2-M5	2025-09-11	30	4.67	4.43	47.6571
sh-NC	1-M5	2025-09-14	33	9.06	8.04	304.54		sh-EPHB2	2-M5	2025-09-14	33	5.84	5.08	78.3689
sh-NC	1-M5	2025-09-17	36	9.32	8.24	329.059		sh-EPHB2	2-M5	2025-09-17	36	6.63	5.84	117.582

## Sheet: Table S2 Summary data
Table S2. Summary statistics by group and day (mean ± SD)
Notes: Tumor volume (mm³) was calculated using the formula: Volume = length × width² × 0.52. Data are presented as mean ± SD. Day was defined based on the first measurement date within each group (Day 0).
Group	Date	Day	n	Mean length (mm)	SD length (mm)	Mean width (mm)	SD width (mm)	Mean volume (mm³)	SD volume (mm³)	Mean±SD volume (mm³)
sh-NC	2025-08-12	0	5	0	0	0	0	0	0	0.00 ± 0.00
sh-NC	2025-08-15	3	5	0	0	0	0	0	0	0.00 ± 0.00
sh-NC	2025-08-18	6	5	0.416	0.930204	0.384	0.85865	0.797442	1.78313	0.80 ± 1.78
sh-NC	2025-08-21	9	5	3.044	0.164104	2.486	0.148425	9.82277	1.33592	9.82 ± 1.34
sh-NC	2025-08-24	12	5	3.648	0.248133	3.192	0.277435	19.5939	4.61558	19.59 ± 4.62
sh-NC	2025-08-27	15	5	4.216	0.395702	3.782	0.225765	31.6723	6.42092	31.67 ± 6.42
sh-NC	2025-08-30	18	5	5.024	0.48102	4.334	0.335902	49.8428	13.1991	49.84 ± 13.20
sh-NC	2025-09-02	21	5	5.75	0.514344	5.062	0.328892	77.5473	18.0213	77.55 ± 18.02
sh-NC	2025-09-05	24	5	6.292	0.483756	5.588	0.437858	103.511	25.0448	103.51 ± 25.04
sh-NC	2025-09-08	27	5	7.016	0.570114	6.218	0.583669	143.687	41.5633	143.69 ± 41.56
sh-NC	2025-09-11	30	5	7.46	0.664793	7.066	0.417947	195.919	43.8644	195.92 ± 43.86
sh-NC	2025-09-14	33	5	8.414	0.457198	7.344	0.396396	237.294	37.713	237.29 ± 37.71
sh-NC	2025-09-17	36	5	8.884	0.441905	7.832	0.244377	283.869	27.2622	283.87 ± 27.26
sh-EPHB2	2025-08-12	0	5	0	0	0	0	0	0	0.00 ± 0.00
sh-EPHB2	2025-08-15	3	5	0.566	1.26561	0.452	1.0107	1.50327	3.36141	1.50 ± 3.36
sh-EPHB2	2025-08-18	6	5	2.52	1.45262	2.068	1.15953	8.81634	5.27027	8.82 ± 5.27
sh-EPHB2	2025-08-21	9	5	3.406	0.417888	2.91	0.34198	15.3881	5.26484	15.39 ± 5.26
sh-EPHB2	2025-08-24	12	5	3.78	0.298998	3.142	0.236368	19.6348	4.44411	19.63 ± 4.44
sh-EPHB2	2025-08-27	15	5	4.224	0.336348	3.542	0.247225	27.7182	4.93704	27.72 ± 4.94
sh-EPHB2	2025-08-30	18	5	4.626	0.400787	3.814	0.208038	35.0712	4.87804	35.07 ± 4.88
sh-EPHB2	2025-09-02	21	5	4.862	0.394424	3.992	0.16947	40.4651	5.92218	40.47 ± 5.92
sh-EPHB2	2025-09-05	24	5	5.182	0.399712	4.282	0.385966	49.8463	10.1508	49.85 ± 10.15
sh-EPHB2	2025-09-08	27	5	5.822	0.809395	4.914	0.722759	76.4356	29.7686	76.44 ± 29.77
sh-EPHB2	2025-09-11	30	5	6.452	1.00728	5.298	0.75546	97.9563	36.7226	97.96 ± 36.72
sh-EPHB2	2025-09-14	33	5	6.824	0.819042	5.858	0.623594	124.67	38.2697	124.67 ± 38.27
sh-EPHB2	2025-09-17	36	5	7.462	0.563356	6.414	0.505104	160.966	30.8167	160.97 ± 30.82
